# Supplementary material for: In Vitro Evaluation of Antiprotozoal Properties, Cytotoxicity Effect and Anticancer Activity of New Essential-Oil Based Phytoncide Mixtures
Source: Molecules. 2023 Feb 1;28(3):1395. doi: 10.3390/molecules28031395 (PMC9921295; doi:10.3390/molecules28031395)
Supplement: Supplementary file 1 [file molecules-28-01395-s001.zip]

Archive with 1 entries (1 files):
- molecules-2169604-supplementary.pdf
